# Supplementary material for: Rosmarinic Acid Production from Origanum dictamnus L. Root Liquid Cultures In Vitro
Source: Plants (Basel). 2023 Jan 8;12(2):299. doi: 10.3390/plants12020299 (PMC9864065; doi:10.3390/plants12020299)
Supplement: Supplementary file 1 [file plants-12-00299-s001.zip]

Archive with 1 entries (1 files):
- plants-2084836-supplementary.pdf
